# Supplementary material for: Cephalopod-inspired optical engineering of human cells
Source: Nat Commun. 2020 Jun 2;11:2708. doi: 10.1038/s41467-020-16151-6 (PMC7266819; doi:10.1038/s41467-020-16151-6)
Supplement: Supplementary file 6 — Source Data [file 41467_2020_16151_MOESM6_ESM.xlsx]

## Sheet: Supplementary Figure 8c
Supplementary Figure 8c		Note that all values have been rounded to two decimal places for clarity.
		Fractions of Live Cells (%)
		RfA1-Expressing	Untransfected
		95.8009	98.6717
		93.1317	98.8129
		98.3861	97.3068
		98.4878	96.9923
		97.8453	97.2253

## Sheet: Supplementary Figure 8d
Supplementary Figure 8d		Note that all values have been rounded to two decimal places for clarity.
		Cell Densities (x 10^5 cells/cm^2)
		RfA1-Expressing	Untransfected
		2.08907	2.41435
		1.94201	2.39281
		2.18574	2.87477
		2.36304	3.19866
		1.93697	3.26922

## Sheet: Supplementary Figure 9c
Supplementary Figure 9c		Note that all values have been rounded to 2 decimal places for clarity.
		Average Cell Areas (µm^2)
		RfA1-Expressing	Untransfected
		270.195	372.19
		277.593	372.19
		274.824	314.209
		273.998	341.94
		316.109	333.301
		295.033	404.922
		277.428	337.228
		307.804	415.542
		331.112	436.454
		403.309	444.348
		359.958	449.803
		399.26	378.348
		361.197	361.032
		364.546	372.355
		274.37	487.452
		348.552	303.34
		319.334	365.991
		395.25	350.453
		295.487	405.17
		332.971	363.429
		416.659	360.867
		394.466	441.951
		403.599	423.023
		299.332	364.214
		284.742	384.837
		274.866	316.813
		369.215	436.867
		317.309	434.264
		325.285	376.159
		347.311	343.427
		416.989	371.736
		264.988	306.233
		385.291	335.492
		327.185	401.946
		304.207	339.956
		417.278	315.531
		389.836	359.504
		275.981	393.185
		351.982	421.701
		368.926	309.497
		303.546	424.718
		411.74	317.35
		410.253	433.19
		356.28	406.202
		328.054	430.586
		390.251	356.611
		385.828	365
		358.469	353.924
		319.499	361.032
		284.04	299.124
		313.796	248.376
		394.548	415.832
		267.013	396.698
		340.08	425.957
		352.271	396.698
		347.063	451.001
		396.326	348.097
		375.827	421.99
		290.984	299.993
		256.681	321.73

## Sheet: Supplementary Figure 17
Supplementary Figure 17		Note that all values have been rounded to 2 decimal places for clarity.
		Average Refractive Indices of Fluorescent Cells					Average Refractive Indices of Non-Fluorescent Cells
	Time After Transfection (Days)	1	1.5	2		Time After Transfection (Days)	0.125	0.5	1	1.5	2
		1.414	1.412	1.413			1.384	1.391	1.384	1.385	1.374
		1.411	1.411	1.412			1.385	1.387	1.389	1.385	1.378
		1.405	1.412	1.414			1.37	1.389	1.39	1.38	1.377
		1.414	1.409	1.411			1.38	1.39	1.393	1.386	1.376
		1.406	1.418	1.408			1.388	1.393	1.391	1.387	1.387
		1.416	1.409	1.413			1.38	1.392	1.382	1.393	1.384
		1.414	1.408	1.406			1.381	1.388	1.39	1.385	1.389
		1.415	1.414	1.406			1.379	1.392	1.394	1.378	1.381
		1.409	1.409	1.403			1.389	1.39	1.385	1.38	1.378
		1.404	1.412	1.407			1.386	1.396	1.395	1.382	1.38
		1.41	1.404	1.405			1.382	1.393	1.383	1.377	1.38
		1.41	1.408	1.405			1.382	1.39	1.393	1.384	1.378
		1.405	1.409	1.405			1.379	1.4	1.392	1.385	1.376
		1.402	1.407	1.409			1.379	1.392	1.388	1.377	1.378
		1.406	1.405	1.442			1.38	1.382	1.391	1.386	1.381
		1.412	1.405	1.434			1.388	1.425	1.389	1.38	1.372
		1.402	1.41	1.409			1.378	1.391	1.392	1.383	1.377
		1.397	1.404	1.421			1.383	1.389	1.391	1.388	1.379
		1.396	1.401	1.493			1.385	1.392	1.386	1.372	1.379
		1.402	1.415	1.413			1.391	1.392	1.386	1.376	1.379
		1.426	1.408	1.496			1.384	1.392	1.386	1.37	1.383
		1.403	1.408	1.547			1.382	1.393	1.384	1.379	1.382
		1.399	1.403	1.414			1.379	1.402	1.385	1.377	1.378
		1.401	1.41	1.499			1.386	1.388	1.386	1.383	1.378
		1.403	1.41	1.429			1.391	1.413	1.385	1.382	1.378
		1.403	1.406	1.42			1.386	1.393	1.391	1.374	1.381
		1.391	1.407	1.436			1.389	1.409	1.386	1.39	1.384
		1.394	1.404	1.424			1.377	1.412	1.386	1.385	1.382
		1.396	1.414	1.409			1.391	1.388	1.394	1.385	1.375
		1.406	1.411	1.416			1.394	1.403	1.389	1.375	1.383
		1.392	1.44	1.449			1.382	1.391	1.382	1.381	1.379
		1.397	1.422	1.425			1.387	1.388	1.387	1.39	1.382
		1.404	1.419	1.423			1.386	1.393	1.388	1.388	1.374
		1.4	1.419	1.428			1.381	1.401	1.38	1.375	1.373
		1.406	1.422	1.429			1.382	1.38	1.389	1.378	1.373
		1.404	1.416	1.426			1.379	1.39	1.397	1.382	1.379
		1.425	1.419	1.427			1.381	1.391	1.393	1.385	1.372
		1.399	1.43	1.417			1.385	1.386	1.374	1.38	1.375
		1.423	1.415	1.417			1.38	1.372	1.387	1.383	1.38
		1.402	1.427	1.431			1.386	1.392	1.373	1.376	1.377
		1.401	1.421	1.42			1.391	1.386	1.393	1.379	1.379
		1.419	1.419	1.432			1.391	1.386	1.391	1.386	1.375
		1.415	1.418	1.42			1.387	1.382	1.383	1.383	1.388
		1.431	1.414	1.42			1.385	1.386	1.392	1.379	1.391
		1.435	1.416	1.423			1.395	1.392	1.394	1.383	1.39
		1.423	1.427	1.425			1.389	1.392	1.39	1.377	1.376
		1.419	1.421	1.418			1.388	1.386	1.385	1.389	1.373
		1.42	1.415	1.425			1.386	1.392	1.386	1.38	1.383
		1.418	1.437	1.435			1.391	1.39	1.392	1.381	1.393
		1.402	1.418	1.436			1.387	1.392	1.384	1.392	1.402
		1.394	1.438	1.414			1.389	1.389	1.386	1.375	1.395
		1.416	1.43	1.419			1.388	1.389	1.388	1.4	1.391
		1.439	1.41	1.432			1.383	1.387	1.389	1.385	1.389
		1.405	1.433	1.417			1.383	1.392	1.392	1.387	1.393
		1.416	1.453	1.426			1.387	1.385	1.39	1.387	1.396
		1.405	1.419	1.413			1.389	1.4	1.389	1.384	1.391
		1.398	1.423	1.409			1.384	1.392	1.383	1.401	1.38
		1.426	1.417	1.417			1.38	1.392	1.387	1.388	1.395
		1.415	1.434	1.453			1.387	1.403	1.388	1.393	1.39
		1.415	1.421	1.449			1.387	1.387	1.384	1.396	1.378
		1.417	1.426	1.443			1.386	1.388	1.387	1.386	1.387
		1.413	1.435	1.39			1.382	1.379	1.374	1.395	1.389
		1.419	1.417	1.423			1.386	1.389	1.395	1.386	1.391
		1.449	1.43	1.415			1.389	1.394	1.387	1.396	1.386
		1.431	1.419	1.43			1.38	1.391	1.393	1.393	1.383

## Sheet: Supplementary Figure 22b
Supplementary Figure 22b		Note that all values have been rounded to 2 decimal places for clarity and that the data shown here at 117 mM NaCl is the same as the data for RfA1-expressing cells in Supplementary Figure 8c.
		Fractions of Live RfA1-Expressing Cells (%)
	NaCl Concentration (mM)	117	217
		95.8009	93.0922
		93.1317	95.4885
		98.3861	96.0734
		98.4878	95.7945
		97.8453	95.0565

## Sheet: Supplementary Figure 22c
Supplementary Figure 22c		Note that all values have been rounded to 2 decimal places for clarity and that the data shown here at 117 mM NaCl is the same as the data for RfA1-expressing cells in Supplementary Figure 8d.
		RfA1-Expressing Cell Densities (x 10^5 cells/cm^2)
	NaCl Concentration (mM)	117	217
		2.08907	2.3809
		1.94201	1.77709
		2.18574	2.1468
		2.36304	2.21139
		1.93697	1.74227

## Sheet: Supplementary Figure 22e
Supplementary Figure 22e		Note that all values have been rounded to 2 decimal places for clarity and that the data shown here at 117 mM NaCl is the same as the data for untransfected cells in Supplementary Figure 8c.
		Fractions of Live Untransfected Cells (%)
	NaCl Concentration (mM)	117	217
		98.6717	98.172
		98.8129	97.7013
		97.3068	98.9373
		96.9923	99.387
		97.2253	98.3881

## Sheet: Supplementary Figure 22f
Supplementary Figure 22f		Note that all values have been rounded to 2 decimal places for clarity and that the data shown here at 117 mM NaCl is the same as the data for untransfected cells in Supplementary Figure 8d.
		Untransfected Cell Densities (x 10^5 cells/cm^2)
	NaCl Concentration (mM)	117	217
		2.41435	2.80696
		2.39281	2.73046
		2.87477	3.10383
		3.19866	3.13911
		3.26922	2.3021

## Sheet: Supplementary Figure 23b
Supplementary Figure 23b		Note that all values have been rounded to 2 decimal places for clarity and that the data shown here at 117 mM NaCl is the same as the data for RfA1-expressing cells in Supplementary Figure 9c.
		Average RfA1-Expressing Cell Areas (µm^2)
	NaCl Concentration (mM)	117	217
		270.195	353.138
		277.593	292.884
		274.824	298.133
		273.998	315.903
		316.109	373.39
		295.033	317.598
		277.428	332.351
		307.804	284.205
		331.112	323.59
		403.309	307.307
		359.958	344.418
		399.26	350.66
		361.197	313.92
		364.546	352.56
		274.37	318.796
		348.552	330.326
		319.334	327.268
		395.25	308.093
		295.487	364.131
		332.971	298.835
		416.659	303.629
		394.466	301.934
		403.599	324.127
		299.332	315.49
		284.742	390.871
		274.866	305.324
		369.215	297.224
		317.309	325.781
		325.285	353.594
		347.311	336.939
		416.989	331.69
		264.988	376.819
		385.291	367.893
		327.185	307.596
		304.207	358.967
		417.278	277.263
		389.836	311.729
		275.981	257.096
		351.982	291.686
		368.926	379.423
		303.546	341.814
		411.74	298.05
		410.253	380.291
		356.28	319.458
		328.054	318.259
		390.251	336.98
		385.828	364.214
		358.469	237.837
		319.499	310.571
		284.04	246.392
		313.796	294.042
		394.548	393.02
		267.013	375.785
		340.08	356.859
		352.271	246.557
		347.063	364.42
		396.326	362.603
		375.827	291.851
		290.984	368.513
		256.681	290.073

## Sheet: Supplementary Figure 23d
Supplementary Figure 23d		Note that all values have been rounded to 2 decimal places for clarity and that the data shown here at 117 mM NaCl is the same as the data for untransfected cells in Supplementary Figure 9c.
		Average Untransfected Cell Areas (µm^2)
	NaCl Concentration (mM)	117	217
		372.19	316.854
		372.19	314.911
		314.209	408.682
		341.94	326.194
		333.301	344.957
		404.922	474.02
		337.228	435.876
		415.542	397.689
		436.454	308.96
		444.348	346.939
		449.803	442.075
		378.348	354.42
		361.032	312.019
		372.355	351.734
		487.452	328.095
		303.34	368.637
		365.991	433.644
		350.453	322.929
		405.17	408.145
		363.429	384.299
		360.867	339.749
		441.951	467.326
		423.023	371.282
		364.214	332.805
		384.837	411.864
		316.813	305.242
		436.867	399.632
		434.264	365.826
		376.159	393.846
		343.427	370.165
		371.736	337.146
		306.233	364.42
		335.492	310.323
		401.946	359.091
		339.956	353.222
		315.531	392.068
		359.504	386.861
		393.185	368.347
		421.701	323.714
		309.497	421.08
		424.718	424.883
		317.35	357.519
		433.19	388.639
		406.202	420.956
		430.586	368.843
		356.611	346.733
		365	376.654
		353.924	374.257
		361.032	352.808
		299.124	348.923
		248.376	330.658
		415.832	324.54
		396.698	354.007
		425.957	355.081
		396.698	328.426
		451.001	353.179
		348.097	429.842
		421.99	381.53
		299.993	340.575
		321.73	426.411

[truncated: 5 more sheets: Supplementary Figure 26a, Supplementary Figure 26b, Supplementary Figure 29b, Supplementary Figure 30a, Supplementary Figure 30b]
